# Supplementary material for: A Case Study on Fish Gelatin/Microcrystalline Cellulose Biomaterial Inks for Extrusion-Based Bioprinting
Source: Gels. 2025 Jun 16;11(6):458. doi: 10.3390/gels11060458 (PMC12191509; doi:10.3390/gels11060458)
Supplement: Supplementary file 1 [file gels-11-00458-s001.zip]

Archive with 1 entries (1 files):
- gels-3671269-supplementary.pdf
